# Supplementary material for: The family Stratiomyidae in Egypt and Saudi Arabia (Diptera: Stratiomyoidea)
Source: Biodivers Data J. 2021 Mar 22;9:e64212. doi: 10.3897/BDJ.9.e64212 (PMC8007553; doi:10.3897/BDJ.9.e64212)
Supplement: XML Treatment for Stratiomys [file BDJ.9.e64212-treatment20.xml]

<!DOCTYPE tp:taxon-treatment
  PUBLIC "-//TaxonX//DTD Taxonomic Treatment Publishing DTD v0 20100105//EN" "tax-treatment-NSO.dtd">
<tp:taxon-treatment xmlns:tp="http://www.plazi.org/taxpub"><tp:treatment-meta><mixed-citation publication-type="journal"><person-group><name><surname>El-Hawagry</surname><given-names>Magdi</given-names></name><name><surname>Al Dhafer</surname><given-names>Hathal Mohammed</given-names></name><name><surname>Abdel-Dayem</surname><given-names>Mahmoud</given-names></name><name><surname>Hauser</surname><given-names>Martin</given-names></name></person-group><article-title>The family <tp:taxon-name><tp:taxon-name-part taxon-name-part-type="family">Stratiomyidae</tp:taxon-name-part></tp:taxon-name> in Egypt and Saudi Arabia (<tp:taxon-name><tp:taxon-name-part taxon-name-part-type="order">Diptera</tp:taxon-name-part></tp:taxon-name>: <tp:taxon-name><tp:taxon-name-part taxon-name-part-type="superfamily">Stratiomyoidea</tp:taxon-name-part></tp:taxon-name>)</article-title><source>Biodivers Data J</source><day>22</day><month>3</month><year>2021</year><volume>9</volume><pub-id pub-id-type="doi">10.3897/BDJ.9.e64212</pub-id></mixed-citation></tp:treatment-meta><tp:nomenclature><tp:taxon-name>
              <object-id xmlns:xlink="http://www.w3.org/1999/xlink" content-type="arpha" xlink:type="simple">8AB342A4-CA7D-5E19-B448-513C3B81C41C</object-id>
              <tp:taxon-name-part taxon-name-part-type="genus">Stratiomys</tp:taxon-name-part>
              <object-id xmlns:xlink="http://www.w3.org/1999/xlink" xlink:type="simple" object-id-type="GBIF">https://www.gbif.org/species/1501902</object-id>
            </tp:taxon-name><tp:taxon-authority>Geoffroy, 1762</tp:taxon-authority><tp:nomenclature-citation-list><tp:nomenclature-citation><tp:taxon-name>
                  <tp:taxon-name-part taxon-name-part-type="genus" reg="Stratiomys">Stratiomys</tp:taxon-name-part>
                </tp:taxon-name><comment> Geoffroy, 1762: 449, 475. Type species: <italic><tp:taxon-name><tp:taxon-name-part taxon-name-part-type="genus" reg="Musca">Musca</tp:taxon-name-part> <tp:taxon-name-part taxon-name-part-type="species" reg="chamaeleon">chamaeleon</tp:taxon-name-part></tp:taxon-name></italic> Linnaeus, by designation of I.C.Z.N. (1957).</comment></tp:nomenclature-citation></tp:nomenclature-citation-list></tp:nomenclature></tp:taxon-treatment>
