# Supplementary material for: The family Stratiomyidae in Egypt and Saudi Arabia (Diptera: Stratiomyoidea)
Source: Biodivers Data J. 2021 Mar 22;9:e64212. doi: 10.3897/BDJ.9.e64212 (PMC8007553; doi:10.3897/BDJ.9.e64212)
Supplement: XML Treatment for Stratiomys cenisia [file BDJ.9.e64212-treatment21.xml]

<!DOCTYPE tp:taxon-treatment
  PUBLIC "-//TaxonX//DTD Taxonomic Treatment Publishing DTD v0 20100105//EN" "tax-treatment-NSO.dtd">
<tp:taxon-treatment xmlns:tp="http://www.plazi.org/taxpub"><tp:treatment-meta><mixed-citation publication-type="journal"><person-group><name><surname>El-Hawagry</surname><given-names>Magdi</given-names></name><name><surname>Al Dhafer</surname><given-names>Hathal Mohammed</given-names></name><name><surname>Abdel-Dayem</surname><given-names>Mahmoud</given-names></name><name><surname>Hauser</surname><given-names>Martin</given-names></name></person-group><article-title>The family <tp:taxon-name><tp:taxon-name-part taxon-name-part-type="family">Stratiomyidae</tp:taxon-name-part></tp:taxon-name> in Egypt and Saudi Arabia (<tp:taxon-name><tp:taxon-name-part taxon-name-part-type="order">Diptera</tp:taxon-name-part></tp:taxon-name>: <tp:taxon-name><tp:taxon-name-part taxon-name-part-type="superfamily">Stratiomyoidea</tp:taxon-name-part></tp:taxon-name>)</article-title><source>Biodivers Data J</source><day>22</day><month>3</month><year>2021</year><volume>9</volume><pub-id pub-id-type="doi">10.3897/BDJ.9.e64212</pub-id></mixed-citation></tp:treatment-meta><tp:nomenclature><tp:taxon-name><object-id xmlns:xlink="http://www.w3.org/1999/xlink" content-type="arpha" xlink:type="simple">FAACD0CB-FF58-5ABC-A724-35427CE6C111</object-id><tp:taxon-name-part taxon-name-part-type="genus">Stratiomys</tp:taxon-name-part> <tp:taxon-name-part taxon-name-part-type="species">cenisia</tp:taxon-name-part><object-id xmlns:xlink="http://www.w3.org/1999/xlink" xlink:type="simple" object-id-type="GBIF">https://www.gbif.org/species/1577708</object-id></tp:taxon-name><tp:taxon-authority>Meigen, 1822</tp:taxon-authority><tp:nomenclature-citation-list><tp:nomenclature-citation><tp:taxon-name><tp:taxon-name-part taxon-name-part-type="genus" reg="Stratiomys">Stratiomys</tp:taxon-name-part> <tp:taxon-name-part taxon-name-part-type="species" reg="cenisia">cenisia</tp:taxon-name-part></tp:taxon-name><comment> Meigen, 1822: 136. Type locality: France (Mont Cenis).</comment></tp:nomenclature-citation><tp:nomenclature-citation><tp:taxon-name><tp:taxon-name-part taxon-name-part-type="genus" reg="Stratiomys">Stratiomys</tp:taxon-name-part> <tp:taxon-name-part taxon-name-part-type="species" reg="flaviventris">flaviventris</tp:taxon-name-part></tp:taxon-name><comment> Loew, 1846: 464. Type locality: Italy (Sicily: Siracusa).</comment></tp:nomenclature-citation><tp:nomenclature-citation><tp:taxon-name><tp:taxon-name-part taxon-name-part-type="genus" reg="Stratiomyia">Stratiomyia</tp:taxon-name-part> <tp:taxon-name-part taxon-name-part-type="species" reg="ahngeri">ahngeri</tp:taxon-name-part></tp:taxon-name><comment> Pleske, 1901: 364. Type locality: “Transcaspian Region” [probably = Turkmenistan].</comment></tp:nomenclature-citation><tp:nomenclature-citation><tp:taxon-name><tp:taxon-name-part taxon-name-part-type="genus" reg="Stratiomyia">Stratiomyia</tp:taxon-name-part> <tp:taxon-name-part taxon-name-part-type="species" reg="cypria">cypria</tp:taxon-name-part></tp:taxon-name><comment> Pleske, 1902: 413. Type locality: Cyprus (Lárnax).</comment></tp:nomenclature-citation><tp:nomenclature-citation><tp:taxon-name><tp:taxon-name-part taxon-name-part-type="genus" reg="Stratiomyia">Stratiomyia</tp:taxon-name-part> <tp:taxon-name-part taxon-name-part-type="species" reg="kervillei">kervillei</tp:taxon-name-part></tp:taxon-name><comment> Villeneuve, 1911: 4. Type locality: Syria (near “lac de Homs”).</comment></tp:nomenclature-citation><tp:nomenclature-citation><tp:taxon-name><tp:taxon-name-part taxon-name-part-type="genus" reg="Stratiomys">Stratiomys</tp:taxon-name-part> <tp:taxon-name-part taxon-name-part-type="species" reg="hispanica">hispanica</tp:taxon-name-part> <tp:taxon-name-part taxon-name-part-type="infraspecific-rank">ssp.</tp:taxon-name-part> <tp:taxon-name-part taxon-name-part-type="subspecies" reg="planes">planes</tp:taxon-name-part></tp:taxon-name><comment> James, 1941: 18. Type locality: Iran (Curum, 100 km from Bouchir).</comment></tp:nomenclature-citation></tp:nomenclature-citation-list></tp:nomenclature><tp:treatment-sec sec-type="Distribution"><title>Distribution</title><p>PA: Algeria, Armenia, Austria, Bulgaria, Cyprus, Czech Republic, Egypt, France, Germany, Hungary, Iran, Israel, Italy, Kazakhstan, Morocco, Poland, Romania, Russia, Slovakia, Spain, Syria, Tunisia, Turkey, Turkmenistan, Ukraine, former Yugoslavia. [Sources: <xref ref-type="bibr" rid="B6725761">Woodley (2001)</xref> and <xref ref-type="bibr" rid="B6725800">Yimlahi et al. (2017)</xref>]</p><p><bold>Local distribution and dates of collection</bold>: Unknown.</p></tp:treatment-sec><tp:treatment-sec sec-type="Notes"><title>Notes</title><p>This species was listed by <xref ref-type="bibr" rid="B6725761">Woodley (2001)</xref>, <xref ref-type="bibr" rid="B6731925">Badrawy (2006)</xref> and <xref ref-type="bibr" rid="B6725800">Yimlahi et al. (2017)</xref> as recorded from Egypt, but no specimens have been collected or preserved in Egyptian museums to verify these records.</p></tp:treatment-sec><ref-list><ref id="B6725761"><element-citation xmlns:xlink="http://www.w3.org/1999/xlink" publication-type="book" xlink:type="simple"><person-group person-group-type="author"><name name-style="western"><surname>Woodley</surname><given-names>N. E.</given-names></name></person-group><year>2001</year><source>A World Catalog of the <tp:taxon-name><tp:taxon-name-part taxon-name-part-type="family">Stratiomyidae</tp:taxon-name-part></tp:taxon-name></source><publisher-name>Diptera), Backhuys Publishers</publisher-name><publisher-loc>Leiden, The Netherlands</publisher-loc><size units="page">473</size></element-citation></ref><ref id="B6725800"><element-citation xmlns:xlink="http://www.w3.org/1999/xlink" publication-type="article" xlink:type="simple"><person-group person-group-type="author"><name name-style="western"><surname>Yimlahi</surname><given-names>D.</given-names></name><name name-style="western"><surname>Üstüner</surname><given-names>T.</given-names></name><name name-style="western"><surname>Zinebi</surname><given-names>S.</given-names></name><name name-style="western"><surname>Belqat</surname><given-names>B.</given-names></name></person-group><year>2017</year><article-title>New records of the soldier flies of Morocco with a bibliographical inventory of the North African fauna (<tp:taxon-name><tp:taxon-name-part taxon-name-part-type="order">Diptera</tp:taxon-name-part></tp:taxon-name>, <tp:taxon-name><tp:taxon-name-part taxon-name-part-type="family">Stratiomyidae</tp:taxon-name-part></tp:taxon-name></article-title><source>ZooKeys</source><volume>709</volume><fpage>87</fpage><lpage>125</lpage><pub-id pub-id-type="doi">10.3897/zookeys.709.13364</pub-id></element-citation></ref><ref id="B6731925"><element-citation xmlns:xlink="http://www.w3.org/1999/xlink" publication-type="thesis" xlink:type="simple"><person-group person-group-type="author"><name name-style="western"><surname>Badrawy</surname><given-names>H. B.M.</given-names></name></person-group><year>2006</year><source>Taxonomic studies including numerical taxonomy of family: <tp:taxon-name><tp:taxon-name-part taxon-name-part-type="family">Stratiomyidae</tp:taxon-name-part></tp:taxon-name> (<tp:taxon-name><tp:taxon-name-part taxon-name-part-type="order">Diptera</tp:taxon-name-part></tp:taxon-name>: <tp:taxon-name><tp:taxon-name-part taxon-name-part-type="suborder">Brachycera</tp:taxon-name-part></tp:taxon-name>) from Egypt, Thesis submitted in Partial Fulfilment of the Requirements for the Degree of M.Sc. in Entomology Science (Taxonomy)</source><publisher-name>Department of Entomology, Faculty of Science, Ain Shams University</publisher-name><publisher-loc>Cairo</publisher-loc><size units="page">252–254</size></element-citation></ref></ref-list></tp:taxon-treatment>
