# Supplementary material for: The family Stratiomyidae in Egypt and Saudi Arabia (Diptera: Stratiomyoidea)
Source: Biodivers Data J. 2021 Mar 22;9:e64212. doi: 10.3897/BDJ.9.e64212 (PMC8007553; doi:10.3897/BDJ.9.e64212)
Supplement: XML Treatment for Stratiomys deserticolor [file BDJ.9.e64212-treatment22.xml]

<!DOCTYPE tp:taxon-treatment
  PUBLIC "-//TaxonX//DTD Taxonomic Treatment Publishing DTD v0 20100105//EN" "tax-treatment-NSO.dtd">
<tp:taxon-treatment xmlns:tp="http://www.plazi.org/taxpub"><tp:treatment-meta><mixed-citation publication-type="journal"><person-group><name><surname>El-Hawagry</surname><given-names>Magdi</given-names></name><name><surname>Al Dhafer</surname><given-names>Hathal Mohammed</given-names></name><name><surname>Abdel-Dayem</surname><given-names>Mahmoud</given-names></name><name><surname>Hauser</surname><given-names>Martin</given-names></name></person-group><article-title>The family <tp:taxon-name><tp:taxon-name-part taxon-name-part-type="family">Stratiomyidae</tp:taxon-name-part></tp:taxon-name> in Egypt and Saudi Arabia (<tp:taxon-name><tp:taxon-name-part taxon-name-part-type="order">Diptera</tp:taxon-name-part></tp:taxon-name>: <tp:taxon-name><tp:taxon-name-part taxon-name-part-type="superfamily">Stratiomyoidea</tp:taxon-name-part></tp:taxon-name>)</article-title><source>Biodivers Data J</source><day>22</day><month>3</month><year>2021</year><volume>9</volume><pub-id pub-id-type="doi">10.3897/BDJ.9.e64212</pub-id></mixed-citation></tp:treatment-meta><tp:nomenclature><tp:taxon-name><object-id xmlns:xlink="http://www.w3.org/1999/xlink" content-type="arpha" xlink:type="simple">F948E65B-43AB-5508-B4DB-AF868AB059B2</object-id><tp:taxon-name-part taxon-name-part-type="genus">Stratiomys</tp:taxon-name-part> <tp:taxon-name-part taxon-name-part-type="species">deserticolor</tp:taxon-name-part><object-id xmlns:xlink="http://www.w3.org/1999/xlink" xlink:type="simple" object-id-type="GBIF">https://www.gbif.org/species/4293811</object-id></tp:taxon-name><tp:taxon-authority>Lindner, 1930</tp:taxon-authority><tp:nomenclature-citation-list><tp:nomenclature-citation><tp:taxon-name><tp:taxon-name-part taxon-name-part-type="genus" reg="Stratiomyia">Stratiomyia</tp:taxon-name-part> <tp:taxon-name-part taxon-name-part-type="species" reg="segnis">segnis</tp:taxon-name-part> <tp:taxon-name-part taxon-name-part-type="infraspecific-rank">form</tp:taxon-name-part> <tp:taxon-name-part taxon-name-part-type="form" reg="deserticolor">deserticolor</tp:taxon-name-part></tp:taxon-name><comment> Lindner, 1930: 27. Type locality: Egypt (Siwa Oasis).</comment></tp:nomenclature-citation></tp:nomenclature-citation-list></tp:nomenclature><tp:treatment-sec sec-type="materials"><title>Materials</title><list list-type="alpha-lower" list-content="occurrences"><list-item><p><bold>Type status:</bold> <named-content xmlns:xlink="http://www.w3.org/1999/xlink" content-type="dwc:typeStatus" xlink:type="simple">Other material</named-content>. <bold>Occurrence:</bold> recordedBy: <named-content xmlns:xlink="http://www.w3.org/1999/xlink" content-type="dwc:recordedBy" xlink:type="simple">Efflatoun</named-content>; sex: <named-content xmlns:xlink="http://www.w3.org/1999/xlink" content-type="dwc:sex" xlink:type="simple">1 male</named-content>; lifeStage: <named-content xmlns:xlink="http://www.w3.org/1999/xlink" content-type="dwc:lifeStage" xlink:type="simple">Adult</named-content>; <bold>Taxon:</bold> taxonID: <named-content xmlns:xlink="http://www.w3.org/1999/xlink" content-type="dwc:taxonID" xlink:type="simple">https://www.gbif.org/species/4293811</named-content>; scientificName: <named-content xmlns:xlink="http://www.w3.org/1999/xlink" content-type="dwc:scientificName" xlink:type="simple"><italic><tp:taxon-name><tp:taxon-name-part taxon-name-part-type="genus" reg="Stratiomys">Stratiomys</tp:taxon-name-part> <tp:taxon-name-part taxon-name-part-type="species" reg="deserticolor">deserticolor</tp:taxon-name-part></tp:taxon-name></italic></named-content>; <bold>Location:</bold> country: <named-content xmlns:xlink="http://www.w3.org/1999/xlink" content-type="dwc:country" xlink:type="simple">Egypt</named-content>; locality: <named-content xmlns:xlink="http://www.w3.org/1999/xlink" content-type="dwc:locality" xlink:type="simple">Kharga Oasis</named-content>; decimalLatitude: <named-content xmlns:xlink="http://www.w3.org/1999/xlink" content-type="dwc:decimalLatitude" xlink:type="simple">25.2500</named-content>; decimalLongitude: <named-content xmlns:xlink="http://www.w3.org/1999/xlink" content-type="dwc:decimalLongitude" xlink:type="simple">30.5833</named-content>; <bold>Identification:</bold> identifiedBy: <named-content xmlns:xlink="http://www.w3.org/1999/xlink" content-type="dwc:identifiedBy" xlink:type="simple">M. El-Hawagry &amp; M. Hauser</named-content>; dateIdentified: <named-content xmlns:xlink="http://www.w3.org/1999/xlink" content-type="dwc:dateIdentified" xlink:type="simple">2020-2021</named-content>; <bold>Event:</bold> samplingProtocol: <named-content xmlns:xlink="http://www.w3.org/1999/xlink" content-type="dwc:samplingProtocol" xlink:type="simple">Not given</named-content>; eventDate: <named-content xmlns:xlink="http://www.w3.org/1999/xlink" content-type="dwc:eventDate" xlink:type="simple">08-12-1926</named-content>; <bold>Record Level:</bold> institutionCode: <named-content xmlns:xlink="http://www.w3.org/1999/xlink" content-type="dwc:institutionCode" xlink:type="simple">EFC</named-content></p></list-item><list-item><p><bold>Type status:</bold> <named-content xmlns:xlink="http://www.w3.org/1999/xlink" content-type="dwc:typeStatus" xlink:type="simple">Other material</named-content>. <bold>Occurrence:</bold> recordedBy: <named-content xmlns:xlink="http://www.w3.org/1999/xlink" content-type="dwc:recordedBy" xlink:type="simple">Efflatoun</named-content>; sex: <named-content xmlns:xlink="http://www.w3.org/1999/xlink" content-type="dwc:sex" xlink:type="simple">1 female</named-content>; lifeStage: <named-content xmlns:xlink="http://www.w3.org/1999/xlink" content-type="dwc:lifeStage" xlink:type="simple">Adult</named-content>; <bold>Taxon:</bold> taxonID: <named-content xmlns:xlink="http://www.w3.org/1999/xlink" content-type="dwc:taxonID" xlink:type="simple">https://www.gbif.org/species/4293811</named-content>; scientificName: <named-content xmlns:xlink="http://www.w3.org/1999/xlink" content-type="dwc:scientificName" xlink:type="simple"><italic><tp:taxon-name><tp:taxon-name-part taxon-name-part-type="genus" reg="Stratiomys">Stratiomys</tp:taxon-name-part> <tp:taxon-name-part taxon-name-part-type="species" reg="deserticolor">deserticolor</tp:taxon-name-part></tp:taxon-name></italic></named-content>; <bold>Location:</bold> country: <named-content xmlns:xlink="http://www.w3.org/1999/xlink" content-type="dwc:country" xlink:type="simple">Egypt</named-content>; locality: <named-content xmlns:xlink="http://www.w3.org/1999/xlink" content-type="dwc:locality" xlink:type="simple">Mariout</named-content>; decimalLatitude: <named-content xmlns:xlink="http://www.w3.org/1999/xlink" content-type="dwc:decimalLatitude" xlink:type="simple">31.0172</named-content>; decimalLongitude: <named-content xmlns:xlink="http://www.w3.org/1999/xlink" content-type="dwc:decimalLongitude" xlink:type="simple">29.76</named-content>; <bold>Identification:</bold> identifiedBy: <named-content xmlns:xlink="http://www.w3.org/1999/xlink" content-type="dwc:identifiedBy" xlink:type="simple">M. El-Hawagry &amp; M. Hauser</named-content>; dateIdentified: <named-content xmlns:xlink="http://www.w3.org/1999/xlink" content-type="dwc:dateIdentified" xlink:type="simple">2020-2021</named-content>; <bold>Event:</bold> samplingProtocol: <named-content xmlns:xlink="http://www.w3.org/1999/xlink" content-type="dwc:samplingProtocol" xlink:type="simple">Not given</named-content>; eventDate: <named-content xmlns:xlink="http://www.w3.org/1999/xlink" content-type="dwc:eventDate" xlink:type="simple">Jul 1934</named-content>; <bold>Record Level:</bold> institutionCode: <named-content xmlns:xlink="http://www.w3.org/1999/xlink" content-type="dwc:institutionCode" xlink:type="simple">EFC</named-content></p></list-item></list></tp:treatment-sec><tp:treatment-sec sec-type="Distribution"><title>Distribution</title><p>PA: Egypt, Saudi Arabia. [Sources: original description (<xref ref-type="bibr" rid="B6725215">Lindner 1930</xref>), <xref ref-type="bibr" rid="B6723063">Abu-Zoherah et al. (1993)</xref> and <xref ref-type="bibr" rid="B6725761">Woodley (2001)</xref>]</p><p><bold>Local distribution and dates of collection</bold> (Fig. <xref ref-type="fig" rid="F6701153">8</xref>): EGYPT: Coastal Strip: Mariout (July). Western Desert: Kharga Oasis, Siwa Oasis (February to August) [Sources: Original description (<xref ref-type="bibr" rid="B6725215">Lindner 1930</xref>) and museum material]. SAUDI ARABIA: localities and dates unknown. [Sources: <xref ref-type="bibr" rid="B6723063">Abu-Zoherah et al. (1993)</xref>]</p></tp:treatment-sec><tp:treatment-sec><!--Section generated to contain objects referenced in tp:taxon-treatment.--><fig id="F6701153" position="float" orientation="portrait"><object-id xmlns:xlink="http://www.w3.org/1999/xlink" content-type="arpha" xlink:type="simple">3BD2816F-53D6-5FDE-87AC-87B7D400CA8B</object-id><object-id xmlns:xlink="http://www.w3.org/1999/xlink" content-type="doi" xlink:type="simple">10.3897/BDJ.9.e64212.figure8</object-id><label>Figure 8.</label><caption><p>Distribution map of <italic><tp:taxon-name><tp:taxon-name-part taxon-name-part-type="genus" reg="Stratiomys">Stratiomys</tp:taxon-name-part> <tp:taxon-name-part taxon-name-part-type="species" reg="deserticolor">deserticolor</tp:taxon-name-part></tp:taxon-name></italic> Lindner and <italic><tp:taxon-name><tp:taxon-name-part taxon-name-part-type="genus" reg="Stratiomys">Stratiomys</tp:taxon-name-part> <tp:taxon-name-part taxon-name-part-type="species" reg="longicornis">longicornis</tp:taxon-name-part></tp:taxon-name></italic> (Scopoli).</p></caption><graphic xmlns:xlink="http://www.w3.org/1999/xlink" xlink:href="bdj-09-e64212-g008.jpg" position="float" id="oo_505407.jpg" orientation="portrait" xlink:type="simple"><uri content-type="original_file" xlink:type="simple">https://binary.pensoft.net/fig/505407</uri></graphic></fig></tp:treatment-sec><ref-list><ref id="B6725215"><element-citation xmlns:xlink="http://www.w3.org/1999/xlink" publication-type="article" xlink:type="simple"><person-group person-group-type="author"><name name-style="western"><surname>Lindner</surname><given-names>E.</given-names></name></person-group><year>1930</year><article-title>Über einige ägyptische Stratiomyiden (Dipt.)</article-title><source>Bulletin de la Société Royale Entomologique d’Égypt</source><volume>14</volume><issue>1</issue><fpage>25</fpage><lpage>29</lpage></element-citation></ref><ref id="B6723063"><element-citation xmlns:xlink="http://www.w3.org/1999/xlink" publication-type="article" xlink:type="simple"><person-group person-group-type="author"><name name-style="western"><surname>Abu-Zoherah</surname><given-names>R.</given-names></name><name name-style="western"><surname>Al-Taher</surname><given-names>K.</given-names></name><name name-style="western"><surname>Tilkian</surname><given-names>S.</given-names></name></person-group><year>1993</year><article-title>List of insects recorded from Saudi Arabia</article-title><source>Ministry of Agriculture and Water, National Agriculture and Water Research Centre, Kingdom of Saudi Arabia, Riyadh,</source><fpage>394 pp</fpage></element-citation></ref><ref id="B6725761"><element-citation xmlns:xlink="http://www.w3.org/1999/xlink" publication-type="book" xlink:type="simple"><person-group person-group-type="author"><name name-style="western"><surname>Woodley</surname><given-names>N. E.</given-names></name></person-group><year>2001</year><source>A World Catalog of the <tp:taxon-name><tp:taxon-name-part taxon-name-part-type="family">Stratiomyidae</tp:taxon-name-part></tp:taxon-name></source><publisher-name>Diptera), Backhuys Publishers</publisher-name><publisher-loc>Leiden, The Netherlands</publisher-loc><size units="page">473</size></element-citation></ref></ref-list></tp:taxon-treatment>
