# Supplementary material for: The family Stratiomyidae in Egypt and Saudi Arabia (Diptera: Stratiomyoidea)
Source: Biodivers Data J. 2021 Mar 22;9:e64212. doi: 10.3897/BDJ.9.e64212 (PMC8007553; doi:10.3897/BDJ.9.e64212)
Supplement: XML Treatment for Stratiomys longicornis [file BDJ.9.e64212-treatment23.xml]

<!DOCTYPE tp:taxon-treatment
  PUBLIC "-//TaxonX//DTD Taxonomic Treatment Publishing DTD v0 20100105//EN" "tax-treatment-NSO.dtd">
<tp:taxon-treatment xmlns:tp="http://www.plazi.org/taxpub"><tp:treatment-meta><mixed-citation publication-type="journal"><person-group><name><surname>El-Hawagry</surname><given-names>Magdi</given-names></name><name><surname>Al Dhafer</surname><given-names>Hathal Mohammed</given-names></name><name><surname>Abdel-Dayem</surname><given-names>Mahmoud</given-names></name><name><surname>Hauser</surname><given-names>Martin</given-names></name></person-group><article-title>The family <tp:taxon-name><tp:taxon-name-part taxon-name-part-type="family">Stratiomyidae</tp:taxon-name-part></tp:taxon-name> in Egypt and Saudi Arabia (<tp:taxon-name><tp:taxon-name-part taxon-name-part-type="order">Diptera</tp:taxon-name-part></tp:taxon-name>: <tp:taxon-name><tp:taxon-name-part taxon-name-part-type="superfamily">Stratiomyoidea</tp:taxon-name-part></tp:taxon-name>)</article-title><source>Biodivers Data J</source><day>22</day><month>3</month><year>2021</year><volume>9</volume><pub-id pub-id-type="doi">10.3897/BDJ.9.e64212</pub-id></mixed-citation></tp:treatment-meta><tp:nomenclature><tp:taxon-name><object-id xmlns:xlink="http://www.w3.org/1999/xlink" content-type="arpha" xlink:type="simple">4129030C-6E96-52DF-A33B-DD25BBBD46C9</object-id><tp:taxon-name-part taxon-name-part-type="genus">Stratiomys</tp:taxon-name-part> <tp:taxon-name-part taxon-name-part-type="species">longicornis</tp:taxon-name-part><object-id xmlns:xlink="http://www.w3.org/1999/xlink" xlink:type="simple" object-id-type="GBIF">https://www.gbif.org/species/1577660</object-id></tp:taxon-name><tp:taxon-authority>(Scopoli, 1763)</tp:taxon-authority><tp:nomenclature-citation-list><tp:nomenclature-citation><tp:taxon-name><tp:taxon-name-part taxon-name-part-type="genus" reg="Hirtea">Hirtea</tp:taxon-name-part> <tp:taxon-name-part taxon-name-part-type="species" reg="longicornis">longicornis</tp:taxon-name-part></tp:taxon-name><comment> Scopoli, 1763: 367. Type locality: “Carniola” [= Slovenija?].</comment></tp:nomenclature-citation><tp:nomenclature-citation><tp:taxon-name><tp:taxon-name-part taxon-name-part-type="genus" reg="Musca">Musca</tp:taxon-name-part> <tp:taxon-name-part taxon-name-part-type="species" reg="tenebricus">tenebricus</tp:taxon-name-part></tp:taxon-name><comment> Harris, 1778: 45. Type locality: England.</comment></tp:nomenclature-citation><tp:nomenclature-citation><tp:taxon-name><tp:taxon-name-part taxon-name-part-type="genus" reg="Stratiomys">Stratiomys</tp:taxon-name-part> <tp:taxon-name-part taxon-name-part-type="species" reg="strigata">strigata</tp:taxon-name-part></tp:taxon-name><comment> Fabricius, 1781: 417. Type locality: Italy.</comment></tp:nomenclature-citation><tp:nomenclature-citation><tp:taxon-name><tp:taxon-name-part taxon-name-part-type="genus" reg="Stratiomys">Stratiomys</tp:taxon-name-part> <tp:taxon-name-part taxon-name-part-type="species" reg="tomentosa">tomentosa</tp:taxon-name-part></tp:taxon-name><comment> Schrank, 1803: 94. Type locality: Germany (Ingolstadt).</comment></tp:nomenclature-citation><tp:nomenclature-citation><tp:taxon-name><tp:taxon-name-part taxon-name-part-type="genus" reg="Stratiomys">Stratiomys</tp:taxon-name-part> <tp:taxon-name-part taxon-name-part-type="species" reg="villosa">villosa</tp:taxon-name-part></tp:taxon-name><comment> Meigen, 1804: 124. Type locality: Europe.</comment></tp:nomenclature-citation><tp:nomenclature-citation><tp:taxon-name><tp:taxon-name-part taxon-name-part-type="genus" reg="Stratiomys">Stratiomys</tp:taxon-name-part> <tp:taxon-name-part taxon-name-part-type="species" reg="nubeculosa">nubeculosa</tp:taxon-name-part></tp:taxon-name><comment> Meigen, 1804: 125. Type locality: Europe.</comment></tp:nomenclature-citation><tp:nomenclature-citation><tp:taxon-name><tp:taxon-name-part taxon-name-part-type="genus" reg="Stratiomys">Stratiomys</tp:taxon-name-part> <tp:taxon-name-part taxon-name-part-type="species" reg="thoracica">thoracica</tp:taxon-name-part></tp:taxon-name><comment> Fabricius, 1805: 79. Type locality: France.</comment></tp:nomenclature-citation><tp:nomenclature-citation><tp:taxon-name><tp:taxon-name-part taxon-name-part-type="genus" reg="Stratiomys">Stratiomys</tp:taxon-name-part> <tp:taxon-name-part taxon-name-part-type="species" reg="hirtuosa">hirtuosa</tp:taxon-name-part></tp:taxon-name><comment> Meigen, 1830: 347. Type locality: Europe.</comment></tp:nomenclature-citation><tp:nomenclature-citation><tp:taxon-name><tp:taxon-name-part taxon-name-part-type="genus" reg="Stratiomys">Stratiomys</tp:taxon-name-part> <tp:taxon-name-part taxon-name-part-type="species" reg="anubis">anubis</tp:taxon-name-part></tp:taxon-name><comment> Wiedemann, 1830: 60. Type locality: Egypt.</comment></tp:nomenclature-citation><tp:nomenclature-citation><tp:taxon-name><tp:taxon-name-part taxon-name-part-type="genus" reg="Stratiomyia">Stratiomyia</tp:taxon-name-part> <tp:taxon-name-part taxon-name-part-type="species" reg="flavifrons">flavifrons</tp:taxon-name-part></tp:taxon-name><comment> Macquart, 1838: 179. Type locality: “Mesopotamie” [= Iraq].</comment></tp:nomenclature-citation><tp:nomenclature-citation><tp:taxon-name><tp:taxon-name-part taxon-name-part-type="genus" reg="Stratiomys">Stratiomys</tp:taxon-name-part> <tp:taxon-name-part taxon-name-part-type="species" reg="strigata">strigata</tp:taxon-name-part> <tp:taxon-name-part taxon-name-part-type="infraspecific-rank">var.</tp:taxon-name-part> <tp:taxon-name-part taxon-name-part-type="variety" reg="pallida">pallida</tp:taxon-name-part></tp:taxon-name><comment> Loew, 1840: 25. Type locality: Poland (Poznañ).</comment></tp:nomenclature-citation><tp:nomenclature-citation><tp:taxon-name><tp:taxon-name-part taxon-name-part-type="genus" reg="Stratiomys">Stratiomys</tp:taxon-name-part> <tp:taxon-name-part taxon-name-part-type="species" reg="strigata">strigata</tp:taxon-name-part> <tp:taxon-name-part taxon-name-part-type="infraspecific-rank">var.</tp:taxon-name-part> <tp:taxon-name-part taxon-name-part-type="variety" reg="pallida">pallida</tp:taxon-name-part></tp:taxon-name><comment> Loew, 1840: 557. Type locality: Poland (Poznañ). Preoccupied, primary homonym of <tp:taxon-name><tp:taxon-name-part taxon-name-part-type="genus" reg="Stratiomys">Stratiomys</tp:taxon-name-part> <tp:taxon-name-part taxon-name-part-type="species" reg="strigata">strigata</tp:taxon-name-part> <tp:taxon-name-part taxon-name-part-type="infraspecific-rank">var.</tp:taxon-name-part> <tp:taxon-name-part taxon-name-part-type="variety" reg="pallida">pallida</tp:taxon-name-part></tp:taxon-name> Loew, 1840.</comment></tp:nomenclature-citation><tp:nomenclature-citation><tp:taxon-name><tp:taxon-name-part taxon-name-part-type="genus" reg="Stratiomys">Stratiomys</tp:taxon-name-part> <tp:taxon-name-part taxon-name-part-type="species" reg="lambessiana">lambessiana</tp:taxon-name-part></tp:taxon-name><comment> Bigot, 1879: 212. Type locality: Algeria (Lambessa).</comment></tp:nomenclature-citation><tp:nomenclature-citation><tp:taxon-name><tp:taxon-name-part taxon-name-part-type="genus" reg="Stratiomys">Stratiomys</tp:taxon-name-part> <tp:taxon-name-part taxon-name-part-type="species" reg="flavolimbata">flavolimbata</tp:taxon-name-part></tp:taxon-name><comment> Costa, 1893: 21. Type locality: Tunisia.</comment></tp:nomenclature-citation><tp:nomenclature-citation><tp:taxon-name><tp:taxon-name-part taxon-name-part-type="genus" reg="Stratiomyia">Stratiomyia</tp:taxon-name-part> <tp:taxon-name-part taxon-name-part-type="species" reg="pleskei">pleskei</tp:taxon-name-part></tp:taxon-name><comment> Wagner, 1903: 108. Type locality: Uzbekistan (Fergana).</comment></tp:nomenclature-citation><tp:nomenclature-citation><tp:taxon-name><tp:taxon-name-part taxon-name-part-type="genus" reg="Stratiomyia">Stratiomyia</tp:taxon-name-part> <tp:taxon-name-part taxon-name-part-type="species" reg="segnis">segnis</tp:taxon-name-part></tp:taxon-name><comment> Becker, 1906: 8. Type locality: Tunisia (vicinity of Tunis).</comment></tp:nomenclature-citation><tp:nomenclature-citation><tp:taxon-name><tp:taxon-name-part taxon-name-part-type="genus" reg="Hirtea">Hirtea</tp:taxon-name-part> <tp:taxon-name-part taxon-name-part-type="species" reg="efflatouni">efflatouni</tp:taxon-name-part></tp:taxon-name><comment> Lindner, 1925: 148. Type locality: Egypt (Giza).</comment></tp:nomenclature-citation><tp:nomenclature-citation><tp:taxon-name><tp:taxon-name-part taxon-name-part-type="genus" reg="Stratiomyia">Stratiomyia</tp:taxon-name-part> (<tp:taxon-name-part taxon-name-part-type="subgenus" reg="Hirtea">Hirtea</tp:taxon-name-part>) <tp:taxon-name-part taxon-name-part-type="species" reg="surcoufi">surcoufi</tp:taxon-name-part></tp:taxon-name><comment> Séguy, 1930: 63. Type locality: Algeria (Touggourt).</comment></tp:nomenclature-citation><tp:nomenclature-citation><tp:taxon-name><tp:taxon-name-part taxon-name-part-type="genus" reg="Hirtea">Hirtea</tp:taxon-name-part> <tp:taxon-name-part taxon-name-part-type="species" reg="surcoufi">surcoufi</tp:taxon-name-part></tp:taxon-name><comment> Séguy, 1932: 125. Type locality: Algeria (Touggourt). Preoccupied, secondary homonym of <italic><tp:taxon-name><tp:taxon-name-part taxon-name-part-type="genus" reg="Stratiomyia">Stratiomyia</tp:taxon-name-part> <tp:taxon-name-part taxon-name-part-type="species" reg="surcoufi">surcoufi</tp:taxon-name-part></tp:taxon-name></italic> Séguy, 1930.</comment></tp:nomenclature-citation><tp:nomenclature-citation><tp:taxon-name><tp:taxon-name-part taxon-name-part-type="genus" reg="Stratiomyia">Stratiomyia</tp:taxon-name-part> <tp:taxon-name-part taxon-name-part-type="species" reg="longicornis">longicornis</tp:taxon-name-part> <tp:taxon-name-part taxon-name-part-type="infraspecific-rank">ssp.</tp:taxon-name-part> <tp:taxon-name-part taxon-name-part-type="subspecies" reg="palaestinensis">palaestinensis</tp:taxon-name-part></tp:taxon-name><comment> Lindner, 1937: 64. Type locality: Israel (Upper-Galilee, Kfar-Giladi).</comment></tp:nomenclature-citation><tp:nomenclature-citation><tp:taxon-name><tp:taxon-name-part taxon-name-part-type="genus" reg="Stratiomyia">Stratiomyia</tp:taxon-name-part> (<tp:taxon-name-part taxon-name-part-type="subgenus" reg="Hirtea">Hirtea</tp:taxon-name-part>) <tp:taxon-name-part taxon-name-part-type="species" reg="longicornis">longicornis</tp:taxon-name-part> <tp:taxon-name-part taxon-name-part-type="infraspecific-rank">ssp.</tp:taxon-name-part> <tp:taxon-name-part taxon-name-part-type="subspecies" reg="flavoscutellata">flavoscutellata</tp:taxon-name-part></tp:taxon-name><comment> Lindner, 1940: 24. Type locality: China (Shanxi Province: “Ta-tong-fou”). Preoccupied, primary homonym of <italic><tp:taxon-name><tp:taxon-name-part taxon-name-part-type="genus" reg="Stratiomyia">Stratiomyia</tp:taxon-name-part> <tp:taxon-name-part taxon-name-part-type="species" reg="flavoscutellata">flavoscutellata</tp:taxon-name-part></tp:taxon-name></italic> Wulp, 1885.</comment></tp:nomenclature-citation></tp:nomenclature-citation-list></tp:nomenclature><tp:treatment-sec sec-type="materials"><title>Materials</title><list list-type="alpha-lower" list-content="occurrences"><list-item><p><bold>Type status:</bold> <named-content xmlns:xlink="http://www.w3.org/1999/xlink" content-type="dwc:typeStatus" xlink:type="simple">Other material</named-content>. <bold>Occurrence:</bold> recordedBy: <named-content xmlns:xlink="http://www.w3.org/1999/xlink" content-type="dwc:recordedBy" xlink:type="simple">Efflatoun</named-content>; lifeStage: <named-content xmlns:xlink="http://www.w3.org/1999/xlink" content-type="dwc:lifeStage" xlink:type="simple">Adult</named-content>; <bold>Taxon:</bold> taxonID: <named-content xmlns:xlink="http://www.w3.org/1999/xlink" content-type="dwc:taxonID" xlink:type="simple">https://www.gbif.org/species/1577660</named-content>; scientificName: <named-content xmlns:xlink="http://www.w3.org/1999/xlink" content-type="dwc:scientificName" xlink:type="simple"><italic><tp:taxon-name><tp:taxon-name-part taxon-name-part-type="genus" reg="Stratiomys">Stratiomys</tp:taxon-name-part> <tp:taxon-name-part taxon-name-part-type="species" reg="longicornis">longicornis</tp:taxon-name-part></tp:taxon-name></italic></named-content>; <bold>Location:</bold> country: <named-content xmlns:xlink="http://www.w3.org/1999/xlink" content-type="dwc:country" xlink:type="simple">Egypt</named-content>; locality: <named-content xmlns:xlink="http://www.w3.org/1999/xlink" content-type="dwc:locality" xlink:type="simple">Siala</named-content>; decimalLatitude: <named-content xmlns:xlink="http://www.w3.org/1999/xlink" content-type="dwc:decimalLatitude" xlink:type="simple">31.20849</named-content>; decimalLongitude: <named-content xmlns:xlink="http://www.w3.org/1999/xlink" content-type="dwc:decimalLongitude" xlink:type="simple">29.8805</named-content>; <bold>Identification:</bold> identifiedBy: <named-content xmlns:xlink="http://www.w3.org/1999/xlink" content-type="dwc:identifiedBy" xlink:type="simple">M. El-Hawagry &amp; M. Hauser</named-content>; dateIdentified: <named-content xmlns:xlink="http://www.w3.org/1999/xlink" content-type="dwc:dateIdentified" xlink:type="simple">2020-2021</named-content>; <bold>Event:</bold> samplingProtocol: <named-content xmlns:xlink="http://www.w3.org/1999/xlink" content-type="dwc:samplingProtocol" xlink:type="simple">Not given</named-content>; eventDate: <named-content xmlns:xlink="http://www.w3.org/1999/xlink" content-type="dwc:eventDate" xlink:type="simple">Nov 1913</named-content>; <bold>Record Level:</bold> institutionCode: <named-content xmlns:xlink="http://www.w3.org/1999/xlink" content-type="dwc:institutionCode" xlink:type="simple">ESEC</named-content></p></list-item><list-item><p><bold>Type status:</bold> <named-content xmlns:xlink="http://www.w3.org/1999/xlink" content-type="dwc:typeStatus" xlink:type="simple">Other material</named-content>. <bold>Occurrence:</bold> recordedBy: <named-content xmlns:xlink="http://www.w3.org/1999/xlink" content-type="dwc:recordedBy" xlink:type="simple">Efflatoun</named-content>; lifeStage: <named-content xmlns:xlink="http://www.w3.org/1999/xlink" content-type="dwc:lifeStage" xlink:type="simple">Adult</named-content>; <bold>Taxon:</bold> taxonID: <named-content xmlns:xlink="http://www.w3.org/1999/xlink" content-type="dwc:taxonID" xlink:type="simple">https://www.gbif.org/species/1577660</named-content>; scientificName: <named-content xmlns:xlink="http://www.w3.org/1999/xlink" content-type="dwc:scientificName" xlink:type="simple"><italic><tp:taxon-name><tp:taxon-name-part taxon-name-part-type="genus" reg="Stratiomys">Stratiomys</tp:taxon-name-part> <tp:taxon-name-part taxon-name-part-type="species" reg="longicornis">longicornis</tp:taxon-name-part></tp:taxon-name></italic></named-content>; <bold>Location:</bold> country: <named-content xmlns:xlink="http://www.w3.org/1999/xlink" content-type="dwc:country" xlink:type="simple">Egypt</named-content>; locality: <named-content xmlns:xlink="http://www.w3.org/1999/xlink" content-type="dwc:locality" xlink:type="simple">Fayed</named-content>; decimalLatitude: <named-content xmlns:xlink="http://www.w3.org/1999/xlink" content-type="dwc:decimalLatitude" xlink:type="simple">30.32382</named-content>; decimalLongitude: <named-content xmlns:xlink="http://www.w3.org/1999/xlink" content-type="dwc:decimalLongitude" xlink:type="simple">32.3008</named-content>; <bold>Identification:</bold> identifiedBy: <named-content xmlns:xlink="http://www.w3.org/1999/xlink" content-type="dwc:identifiedBy" xlink:type="simple">M. El-Hawagry &amp; M. Hauser</named-content>; dateIdentified: <named-content xmlns:xlink="http://www.w3.org/1999/xlink" content-type="dwc:dateIdentified" xlink:type="simple">2020-2021</named-content>; <bold>Event:</bold> samplingProtocol: <named-content xmlns:xlink="http://www.w3.org/1999/xlink" content-type="dwc:samplingProtocol" xlink:type="simple">Not given</named-content>; eventDate: <named-content xmlns:xlink="http://www.w3.org/1999/xlink" content-type="dwc:eventDate" xlink:type="simple">Oct 1924</named-content>; <bold>Record Level:</bold> institutionCode: <named-content xmlns:xlink="http://www.w3.org/1999/xlink" content-type="dwc:institutionCode" xlink:type="simple">ESEC</named-content></p></list-item><list-item><p><bold>Type status:</bold> <named-content xmlns:xlink="http://www.w3.org/1999/xlink" content-type="dwc:typeStatus" xlink:type="simple">Other material</named-content>. <bold>Occurrence:</bold> recordedBy: <named-content xmlns:xlink="http://www.w3.org/1999/xlink" content-type="dwc:recordedBy" xlink:type="simple">Efflatoun</named-content>; lifeStage: <named-content xmlns:xlink="http://www.w3.org/1999/xlink" content-type="dwc:lifeStage" xlink:type="simple">Adult</named-content>; <bold>Taxon:</bold> taxonID: <named-content xmlns:xlink="http://www.w3.org/1999/xlink" content-type="dwc:taxonID" xlink:type="simple">https://www.gbif.org/species/1577660</named-content>; scientificName: <named-content xmlns:xlink="http://www.w3.org/1999/xlink" content-type="dwc:scientificName" xlink:type="simple"><italic><tp:taxon-name><tp:taxon-name-part taxon-name-part-type="genus" reg="Stratiomys">Stratiomys</tp:taxon-name-part> <tp:taxon-name-part taxon-name-part-type="species" reg="longicornis">longicornis</tp:taxon-name-part></tp:taxon-name></italic></named-content>; <bold>Location:</bold> country: <named-content xmlns:xlink="http://www.w3.org/1999/xlink" content-type="dwc:country" xlink:type="simple">Egypt</named-content>; locality: <named-content xmlns:xlink="http://www.w3.org/1999/xlink" content-type="dwc:locality" xlink:type="simple">Marg</named-content>; decimalLatitude: <named-content xmlns:xlink="http://www.w3.org/1999/xlink" content-type="dwc:decimalLatitude" xlink:type="simple">31.0667</named-content>; decimalLongitude: <named-content xmlns:xlink="http://www.w3.org/1999/xlink" content-type="dwc:decimalLongitude" xlink:type="simple">30.2167</named-content>; <bold>Identification:</bold> identifiedBy: <named-content xmlns:xlink="http://www.w3.org/1999/xlink" content-type="dwc:identifiedBy" xlink:type="simple">M. El-Hawagry &amp; M. Hauser</named-content>; dateIdentified: <named-content xmlns:xlink="http://www.w3.org/1999/xlink" content-type="dwc:dateIdentified" xlink:type="simple">2020-2021</named-content>; <bold>Event:</bold> samplingProtocol: <named-content xmlns:xlink="http://www.w3.org/1999/xlink" content-type="dwc:samplingProtocol" xlink:type="simple">Not given</named-content>; eventDate: <named-content xmlns:xlink="http://www.w3.org/1999/xlink" content-type="dwc:eventDate" xlink:type="simple">03-24-1918</named-content>; <bold>Record Level:</bold> institutionCode: <named-content xmlns:xlink="http://www.w3.org/1999/xlink" content-type="dwc:institutionCode" xlink:type="simple">ESEC</named-content></p></list-item><list-item><p><bold>Type status:</bold> <named-content xmlns:xlink="http://www.w3.org/1999/xlink" content-type="dwc:typeStatus" xlink:type="simple">Other material</named-content>. <bold>Occurrence:</bold> recordedBy: <named-content xmlns:xlink="http://www.w3.org/1999/xlink" content-type="dwc:recordedBy" xlink:type="simple">Efflatoun</named-content>; lifeStage: <named-content xmlns:xlink="http://www.w3.org/1999/xlink" content-type="dwc:lifeStage" xlink:type="simple">Adult</named-content>; <bold>Taxon:</bold> taxonID: <named-content xmlns:xlink="http://www.w3.org/1999/xlink" content-type="dwc:taxonID" xlink:type="simple">https://www.gbif.org/species/1577660</named-content>; scientificName: <named-content xmlns:xlink="http://www.w3.org/1999/xlink" content-type="dwc:scientificName" xlink:type="simple"><italic><tp:taxon-name><tp:taxon-name-part taxon-name-part-type="genus" reg="Stratiomys">Stratiomys</tp:taxon-name-part> <tp:taxon-name-part taxon-name-part-type="species" reg="longicornis">longicornis</tp:taxon-name-part></tp:taxon-name></italic></named-content>; <bold>Location:</bold> country: <named-content xmlns:xlink="http://www.w3.org/1999/xlink" content-type="dwc:country" xlink:type="simple">Egypt</named-content>; locality: <named-content xmlns:xlink="http://www.w3.org/1999/xlink" content-type="dwc:locality" xlink:type="simple">Kosseima</named-content>; decimalLatitude: <named-content xmlns:xlink="http://www.w3.org/1999/xlink" content-type="dwc:decimalLatitude" xlink:type="simple">30.90307</named-content>; decimalLongitude: <named-content xmlns:xlink="http://www.w3.org/1999/xlink" content-type="dwc:decimalLongitude" xlink:type="simple">34.3836</named-content>; <bold>Identification:</bold> identifiedBy: <named-content xmlns:xlink="http://www.w3.org/1999/xlink" content-type="dwc:identifiedBy" xlink:type="simple">M. El-Hawagry &amp; M. Hauser</named-content>; dateIdentified: <named-content xmlns:xlink="http://www.w3.org/1999/xlink" content-type="dwc:dateIdentified" xlink:type="simple">2020-2021</named-content>; <bold>Event:</bold> samplingProtocol: <named-content xmlns:xlink="http://www.w3.org/1999/xlink" content-type="dwc:samplingProtocol" xlink:type="simple">Not given</named-content>; eventDate: <named-content xmlns:xlink="http://www.w3.org/1999/xlink" content-type="dwc:eventDate" xlink:type="simple">Aug 1924</named-content>; <bold>Record Level:</bold> institutionCode: <named-content xmlns:xlink="http://www.w3.org/1999/xlink" content-type="dwc:institutionCode" xlink:type="simple">ESEC</named-content></p></list-item><list-item><p><bold>Type status:</bold> <named-content xmlns:xlink="http://www.w3.org/1999/xlink" content-type="dwc:typeStatus" xlink:type="simple">Other material</named-content>. <bold>Occurrence:</bold> recordedBy: <named-content xmlns:xlink="http://www.w3.org/1999/xlink" content-type="dwc:recordedBy" xlink:type="simple">Efflatoun</named-content>; lifeStage: <named-content xmlns:xlink="http://www.w3.org/1999/xlink" content-type="dwc:lifeStage" xlink:type="simple">Adult</named-content>; <bold>Taxon:</bold> taxonID: <named-content xmlns:xlink="http://www.w3.org/1999/xlink" content-type="dwc:taxonID" xlink:type="simple">https://www.gbif.org/species/1577660</named-content>; scientificName: <named-content xmlns:xlink="http://www.w3.org/1999/xlink" content-type="dwc:scientificName" xlink:type="simple"><italic><tp:taxon-name><tp:taxon-name-part taxon-name-part-type="genus" reg="Stratiomys">Stratiomys</tp:taxon-name-part> <tp:taxon-name-part taxon-name-part-type="species" reg="longicornis">longicornis</tp:taxon-name-part></tp:taxon-name></italic></named-content>; <bold>Location:</bold> country: <named-content xmlns:xlink="http://www.w3.org/1999/xlink" content-type="dwc:country" xlink:type="simple">Egypt</named-content>; locality: <named-content xmlns:xlink="http://www.w3.org/1999/xlink" content-type="dwc:locality" xlink:type="simple">Moweileh</named-content>; decimalLatitude: <named-content xmlns:xlink="http://www.w3.org/1999/xlink" content-type="dwc:decimalLatitude" xlink:type="simple">30.3924</named-content>; decimalLongitude: <named-content xmlns:xlink="http://www.w3.org/1999/xlink" content-type="dwc:decimalLongitude" xlink:type="simple">34.1412</named-content>; <bold>Identification:</bold> identifiedBy: <named-content xmlns:xlink="http://www.w3.org/1999/xlink" content-type="dwc:identifiedBy" xlink:type="simple">M. El-Hawagry &amp; M. Hauser</named-content>; dateIdentified: <named-content xmlns:xlink="http://www.w3.org/1999/xlink" content-type="dwc:dateIdentified" xlink:type="simple">2020-2021</named-content>; <bold>Event:</bold> samplingProtocol: <named-content xmlns:xlink="http://www.w3.org/1999/xlink" content-type="dwc:samplingProtocol" xlink:type="simple">Not given</named-content>; eventDate: <named-content xmlns:xlink="http://www.w3.org/1999/xlink" content-type="dwc:eventDate" xlink:type="simple">08-21-1924</named-content>; <bold>Record Level:</bold> institutionCode: <named-content xmlns:xlink="http://www.w3.org/1999/xlink" content-type="dwc:institutionCode" xlink:type="simple">ESEC</named-content></p></list-item><list-item><p><bold>Type status:</bold> <named-content xmlns:xlink="http://www.w3.org/1999/xlink" content-type="dwc:typeStatus" xlink:type="simple">Other material</named-content>. <bold>Occurrence:</bold> recordedBy: <named-content xmlns:xlink="http://www.w3.org/1999/xlink" content-type="dwc:recordedBy" xlink:type="simple">Efflatoun</named-content>; lifeStage: <named-content xmlns:xlink="http://www.w3.org/1999/xlink" content-type="dwc:lifeStage" xlink:type="simple">Adult</named-content>; <bold>Taxon:</bold> taxonID: <named-content xmlns:xlink="http://www.w3.org/1999/xlink" content-type="dwc:taxonID" xlink:type="simple">https://www.gbif.org/species/1577660</named-content>; scientificName: <named-content xmlns:xlink="http://www.w3.org/1999/xlink" content-type="dwc:scientificName" xlink:type="simple"><italic><tp:taxon-name><tp:taxon-name-part taxon-name-part-type="genus" reg="Stratiomys">Stratiomys</tp:taxon-name-part> <tp:taxon-name-part taxon-name-part-type="species" reg="longicornis">longicornis</tp:taxon-name-part></tp:taxon-name></italic></named-content>; <bold>Location:</bold> country: <named-content xmlns:xlink="http://www.w3.org/1999/xlink" content-type="dwc:country" xlink:type="simple">Egypt</named-content>; locality: <named-content xmlns:xlink="http://www.w3.org/1999/xlink" content-type="dwc:locality" xlink:type="simple">Helwan</named-content>; decimalLatitude: <named-content xmlns:xlink="http://www.w3.org/1999/xlink" content-type="dwc:decimalLatitude" xlink:type="simple">29.8500</named-content>; decimalLongitude: <named-content xmlns:xlink="http://www.w3.org/1999/xlink" content-type="dwc:decimalLongitude" xlink:type="simple">31.3333</named-content>; <bold>Identification:</bold> identifiedBy: <named-content xmlns:xlink="http://www.w3.org/1999/xlink" content-type="dwc:identifiedBy" xlink:type="simple">M. El-Hawagry &amp; M. Hauser</named-content>; dateIdentified: <named-content xmlns:xlink="http://www.w3.org/1999/xlink" content-type="dwc:dateIdentified" xlink:type="simple">2020-2021</named-content>; <bold>Event:</bold> samplingProtocol: <named-content xmlns:xlink="http://www.w3.org/1999/xlink" content-type="dwc:samplingProtocol" xlink:type="simple">Not given</named-content>; eventDate: <named-content xmlns:xlink="http://www.w3.org/1999/xlink" content-type="dwc:eventDate" xlink:type="simple">11-25-1913</named-content>; <bold>Record Level:</bold> institutionCode: <named-content xmlns:xlink="http://www.w3.org/1999/xlink" content-type="dwc:institutionCode" xlink:type="simple">ESEC</named-content></p></list-item><list-item><p><bold>Type status:</bold> <named-content xmlns:xlink="http://www.w3.org/1999/xlink" content-type="dwc:typeStatus" xlink:type="simple">Other material</named-content>. <bold>Occurrence:</bold> recordedBy: <named-content xmlns:xlink="http://www.w3.org/1999/xlink" content-type="dwc:recordedBy" xlink:type="simple">Efflatoun</named-content>; lifeStage: <named-content xmlns:xlink="http://www.w3.org/1999/xlink" content-type="dwc:lifeStage" xlink:type="simple">Adult</named-content>; <bold>Taxon:</bold> taxonID: <named-content xmlns:xlink="http://www.w3.org/1999/xlink" content-type="dwc:taxonID" xlink:type="simple">https://www.gbif.org/species/1577660</named-content>; scientificName: <named-content xmlns:xlink="http://www.w3.org/1999/xlink" content-type="dwc:scientificName" xlink:type="simple"><italic><tp:taxon-name><tp:taxon-name-part taxon-name-part-type="genus" reg="Stratiomys">Stratiomys</tp:taxon-name-part> <tp:taxon-name-part taxon-name-part-type="species" reg="longicornis">longicornis</tp:taxon-name-part></tp:taxon-name></italic></named-content>; <bold>Location:</bold> country: <named-content xmlns:xlink="http://www.w3.org/1999/xlink" content-type="dwc:country" xlink:type="simple">Egypt</named-content>; locality: <named-content xmlns:xlink="http://www.w3.org/1999/xlink" content-type="dwc:locality" xlink:type="simple">Benha</named-content>; decimalLatitude: <named-content xmlns:xlink="http://www.w3.org/1999/xlink" content-type="dwc:decimalLatitude" xlink:type="simple">30.46572</named-content>; decimalLongitude: <named-content xmlns:xlink="http://www.w3.org/1999/xlink" content-type="dwc:decimalLongitude" xlink:type="simple">31.18121</named-content>; <bold>Identification:</bold> identifiedBy: <named-content xmlns:xlink="http://www.w3.org/1999/xlink" content-type="dwc:identifiedBy" xlink:type="simple">M. El-Hawagry &amp; M. Hauser</named-content>; dateIdentified: <named-content xmlns:xlink="http://www.w3.org/1999/xlink" content-type="dwc:dateIdentified" xlink:type="simple">2020-2021</named-content>; <bold>Event:</bold> samplingProtocol: <named-content xmlns:xlink="http://www.w3.org/1999/xlink" content-type="dwc:samplingProtocol" xlink:type="simple">Not given</named-content>; eventDate: <named-content xmlns:xlink="http://www.w3.org/1999/xlink" content-type="dwc:eventDate" xlink:type="simple">05-09-1918</named-content>; <bold>Record Level:</bold> institutionCode: <named-content xmlns:xlink="http://www.w3.org/1999/xlink" content-type="dwc:institutionCode" xlink:type="simple">ESEC</named-content></p></list-item><list-item><p><bold>Type status:</bold> <named-content xmlns:xlink="http://www.w3.org/1999/xlink" content-type="dwc:typeStatus" xlink:type="simple">Other material</named-content>. <bold>Occurrence:</bold> recordedBy: <named-content xmlns:xlink="http://www.w3.org/1999/xlink" content-type="dwc:recordedBy" xlink:type="simple">Efflatoun</named-content>; lifeStage: <named-content xmlns:xlink="http://www.w3.org/1999/xlink" content-type="dwc:lifeStage" xlink:type="simple">Adult</named-content>; <bold>Taxon:</bold> taxonID: <named-content xmlns:xlink="http://www.w3.org/1999/xlink" content-type="dwc:taxonID" xlink:type="simple">https://www.gbif.org/species/1577660</named-content>; scientificName: <named-content xmlns:xlink="http://www.w3.org/1999/xlink" content-type="dwc:scientificName" xlink:type="simple"><italic><tp:taxon-name><tp:taxon-name-part taxon-name-part-type="genus" reg="Stratiomys">Stratiomys</tp:taxon-name-part> <tp:taxon-name-part taxon-name-part-type="species" reg="longicornis">longicornis</tp:taxon-name-part></tp:taxon-name></italic></named-content>; <bold>Location:</bold> country: <named-content xmlns:xlink="http://www.w3.org/1999/xlink" content-type="dwc:country" xlink:type="simple">Egypt</named-content>; locality: <named-content xmlns:xlink="http://www.w3.org/1999/xlink" content-type="dwc:locality" xlink:type="simple">Gezeira</named-content>; decimalLatitude: <named-content xmlns:xlink="http://www.w3.org/1999/xlink" content-type="dwc:decimalLatitude" xlink:type="simple">30.04596</named-content>; decimalLongitude: <named-content xmlns:xlink="http://www.w3.org/1999/xlink" content-type="dwc:decimalLongitude" xlink:type="simple">31.22435</named-content>; <bold>Identification:</bold> identifiedBy: <named-content xmlns:xlink="http://www.w3.org/1999/xlink" content-type="dwc:identifiedBy" xlink:type="simple">M. El-Hawagry &amp; M. Hauser</named-content>; dateIdentified: <named-content xmlns:xlink="http://www.w3.org/1999/xlink" content-type="dwc:dateIdentified" xlink:type="simple">2020-2021</named-content>; <bold>Event:</bold> samplingProtocol: <named-content xmlns:xlink="http://www.w3.org/1999/xlink" content-type="dwc:samplingProtocol" xlink:type="simple">Not given</named-content>; eventDate: <named-content xmlns:xlink="http://www.w3.org/1999/xlink" content-type="dwc:eventDate" xlink:type="simple">09-21-1917</named-content>; <bold>Record Level:</bold> institutionCode: <named-content xmlns:xlink="http://www.w3.org/1999/xlink" content-type="dwc:institutionCode" xlink:type="simple">ESEC</named-content></p></list-item><list-item><p><bold>Type status:</bold> <named-content xmlns:xlink="http://www.w3.org/1999/xlink" content-type="dwc:typeStatus" xlink:type="simple">Other material</named-content>. <bold>Occurrence:</bold> recordedBy: <named-content xmlns:xlink="http://www.w3.org/1999/xlink" content-type="dwc:recordedBy" xlink:type="simple">Efflatoun</named-content>; lifeStage: <named-content xmlns:xlink="http://www.w3.org/1999/xlink" content-type="dwc:lifeStage" xlink:type="simple">Adult</named-content>; <bold>Taxon:</bold> taxonID: <named-content xmlns:xlink="http://www.w3.org/1999/xlink" content-type="dwc:taxonID" xlink:type="simple">https://www.gbif.org/species/1577660</named-content>; scientificName: <named-content xmlns:xlink="http://www.w3.org/1999/xlink" content-type="dwc:scientificName" xlink:type="simple"><italic><tp:taxon-name><tp:taxon-name-part taxon-name-part-type="genus" reg="Stratiomys">Stratiomys</tp:taxon-name-part> <tp:taxon-name-part taxon-name-part-type="species" reg="longicornis">longicornis</tp:taxon-name-part></tp:taxon-name></italic></named-content>; <bold>Location:</bold> country: <named-content xmlns:xlink="http://www.w3.org/1999/xlink" content-type="dwc:country" xlink:type="simple">Egypt</named-content>; locality: <named-content xmlns:xlink="http://www.w3.org/1999/xlink" content-type="dwc:locality" xlink:type="simple">Kharga Oasis</named-content>; decimalLatitude: <named-content xmlns:xlink="http://www.w3.org/1999/xlink" content-type="dwc:decimalLatitude" xlink:type="simple">25.25</named-content>; decimalLongitude: <named-content xmlns:xlink="http://www.w3.org/1999/xlink" content-type="dwc:decimalLongitude" xlink:type="simple">30.5833</named-content>; <bold>Identification:</bold> identifiedBy: <named-content xmlns:xlink="http://www.w3.org/1999/xlink" content-type="dwc:identifiedBy" xlink:type="simple">M. El-Hawagry &amp; M. Hauser</named-content>; dateIdentified: <named-content xmlns:xlink="http://www.w3.org/1999/xlink" content-type="dwc:dateIdentified" xlink:type="simple">2020-2021</named-content>; <bold>Event:</bold> samplingProtocol: <named-content xmlns:xlink="http://www.w3.org/1999/xlink" content-type="dwc:samplingProtocol" xlink:type="simple">Not given</named-content>; eventDate: <named-content xmlns:xlink="http://www.w3.org/1999/xlink" content-type="dwc:eventDate" xlink:type="simple">01-03-1914</named-content>; <bold>Record Level:</bold> institutionCode: <named-content xmlns:xlink="http://www.w3.org/1999/xlink" content-type="dwc:institutionCode" xlink:type="simple">ESEC</named-content></p></list-item></list></tp:treatment-sec><tp:treatment-sec sec-type="Distribution"><title>Distribution</title><p>PA: Afghanistan, Albania, Algeria, Armenia, Austria, Azerbaijan, Belgium, Bulgaria, China, Cyprus, Czech Republic, Denmark, Egypt, England, France, Germany, Greece, Hungary, Iran, Israel, Italy including Sardinia, Korea, Lithuania, Malta, Mongolia, Morocco, Netherlands, Poland, Portugal, Romania, Russia, Scotland, Slovakia, Slovenia, Spain, Sweden, Switzerland, Tunisia, Turkey, former Yugoslavia. [Sources: <xref ref-type="bibr" rid="B6725761">Woodley (2001)</xref>, <xref ref-type="bibr" rid="B6725404">Mason et al. (2009)</xref> and <xref ref-type="bibr" rid="B6725800">Yimlahi et al. (2017)</xref>]</p><p><bold>Local distribution and dates of collection</bold> (Fig. <xref ref-type="fig" rid="F6701153">8</xref>): EGYPT: Coastal Strip: El-Siala, Cleopatra, Dekhela, Nuzha (April to November). Eastern Desert: Fayed (October). Fayoum: Fayoum City, Nazla, Sanhur (April, May and September). Lower Nile Valley and Delta: Abu-Rawash, Benha, Faraskour, Gezeira, Giza, Helwan, Kerdassa, Marg, Sandoub, Shubra (March to November). Sinai: El-Arish, Kosseimah, Moweileh (April and August). Western Desert: Kharga Oasis, Siwa Oasis (January and May). [Sources: <xref ref-type="bibr" rid="B6725206">Lindner (1925)</xref> and museum material]</p></tp:treatment-sec><tp:treatment-sec><!--Section generated to contain objects referenced in tp:taxon-treatment.--><fig id="F6701153" position="float" orientation="portrait"><object-id xmlns:xlink="http://www.w3.org/1999/xlink" content-type="arpha" xlink:type="simple">3BD2816F-53D6-5FDE-87AC-87B7D400CA8B</object-id><object-id xmlns:xlink="http://www.w3.org/1999/xlink" content-type="doi" xlink:type="simple">10.3897/BDJ.9.e64212.figure8</object-id><label>Figure 8.</label><caption><p>Distribution map of <italic><tp:taxon-name><tp:taxon-name-part taxon-name-part-type="genus" reg="Stratiomys">Stratiomys</tp:taxon-name-part> <tp:taxon-name-part taxon-name-part-type="species" reg="deserticolor">deserticolor</tp:taxon-name-part></tp:taxon-name></italic> Lindner and <italic><tp:taxon-name><tp:taxon-name-part taxon-name-part-type="genus" reg="Stratiomys">Stratiomys</tp:taxon-name-part> <tp:taxon-name-part taxon-name-part-type="species" reg="longicornis">longicornis</tp:taxon-name-part></tp:taxon-name></italic> (Scopoli).</p></caption><graphic xmlns:xlink="http://www.w3.org/1999/xlink" xlink:href="bdj-09-e64212-g008.jpg" position="float" id="oo_505407.jpg" orientation="portrait" xlink:type="simple"><uri content-type="original_file" xlink:type="simple">https://binary.pensoft.net/fig/505407</uri></graphic></fig></tp:treatment-sec><ref-list><ref id="B6725761"><element-citation xmlns:xlink="http://www.w3.org/1999/xlink" publication-type="book" xlink:type="simple"><person-group person-group-type="author"><name name-style="western"><surname>Woodley</surname><given-names>N. E.</given-names></name></person-group><year>2001</year><source>A World Catalog of the <tp:taxon-name><tp:taxon-name-part taxon-name-part-type="family">Stratiomyidae</tp:taxon-name-part></tp:taxon-name></source><publisher-name>Diptera), Backhuys Publishers</publisher-name><publisher-loc>Leiden, The Netherlands</publisher-loc><size units="page">473</size></element-citation></ref><ref id="B6725404"><element-citation xmlns:xlink="http://www.w3.org/1999/xlink" publication-type="article" xlink:type="simple"><person-group person-group-type="author"><name name-style="western"><surname>Mason</surname><given-names>F.</given-names></name><name name-style="western"><surname>Rozkošný</surname><given-names>R.</given-names></name><name name-style="western"><surname>Hauser</surname><given-names>M.</given-names></name></person-group><year>2009</year><article-title>A review of the soldier flies (<tp:taxon-name><tp:taxon-name-part taxon-name-part-type="order">Diptera</tp:taxon-name-part></tp:taxon-name>: <tp:taxon-name><tp:taxon-name-part taxon-name-part-type="family">Stratiomyidae</tp:taxon-name-part></tp:taxon-name>) of Sardinia. In: Cerretti P, Mason F, Minelli A, Nardi G, Whitmore D (Eds) Research on the terrestrial arthropods of Sardinia (Italy)</article-title><source>Zootaxa</source><volume>2318</volume><fpage>507</fpage><lpage>530</lpage></element-citation></ref><ref id="B6725800"><element-citation xmlns:xlink="http://www.w3.org/1999/xlink" publication-type="article" xlink:type="simple"><person-group person-group-type="author"><name name-style="western"><surname>Yimlahi</surname><given-names>D.</given-names></name><name name-style="western"><surname>Üstüner</surname><given-names>T.</given-names></name><name name-style="western"><surname>Zinebi</surname><given-names>S.</given-names></name><name name-style="western"><surname>Belqat</surname><given-names>B.</given-names></name></person-group><year>2017</year><article-title>New records of the soldier flies of Morocco with a bibliographical inventory of the North African fauna (<tp:taxon-name><tp:taxon-name-part taxon-name-part-type="order">Diptera</tp:taxon-name-part></tp:taxon-name>, <tp:taxon-name><tp:taxon-name-part taxon-name-part-type="family">Stratiomyidae</tp:taxon-name-part></tp:taxon-name></article-title><source>ZooKeys</source><volume>709</volume><fpage>87</fpage><lpage>125</lpage><pub-id pub-id-type="doi">10.3897/zookeys.709.13364</pub-id></element-citation></ref><ref id="B6725206"><element-citation xmlns:xlink="http://www.w3.org/1999/xlink" publication-type="article" xlink:type="simple"><person-group person-group-type="author"><name name-style="western"><surname>Lindner</surname><given-names>E.</given-names></name></person-group><year>1925</year><article-title>Neue ägyptische <tp:taxon-name><tp:taxon-name-part taxon-name-part-type="family">Stratiomyidae</tp:taxon-name-part></tp:taxon-name> (Dipt)</article-title><source>Bulletin de la Société Royale Entomologique d’Égypt</source><volume>9</volume><issue>1-3</issue><fpage>145</fpage><lpage>151</lpage></element-citation></ref></ref-list></tp:taxon-treatment>
